# Supplementary material for: Regulation of dhurrin pathway gene expression during Sorghum bicolor development
Source: Planta. 2021 Nov 11;254(6):119. doi: 10.1007/s00425-021-03774-2 (PMC8585852; doi:10.1007/s00425-021-03774-2)
Supplement: Supplementary file 2 — Supplementary file2 (XLSX 59 KB) [file 425_2021_3774_MOESM2_ESM.xlsx]

## Sheet: Sheet2
Regulation of dhurrin pathway gene expression during sorghum development
Planta
Roslyn M. Gleadow1, Brian A. McKinley2, Cecilia K. Blomstedt1, Austin C. Lamb2, Birger L. Møller3, John E. Mullet2
Affiliations
1School of Biological Sciences, Monash University, Vic, Australia
2Department of Plant Biochemistry and Biophysics, Texas A & M University, College Station, TX, USA
3Plant Biochemistry Laboratory, Department of Plant and Environmental Sciences, University of Copenhagen, Denmark
Corresponding Author
John Mullet; jmullet@tamu.edu

## Sheet: Table S1 Seed
Table S1: Heat map showing expression of transcripts for all cyanogenesis related genes in mature grain (dry seeds) and imbibed seed of BTx623, and buds of the phytochrom B sorghum genotype 100M. TPM, transcripts per million reads, n = 3. Genes with increased expression levels are shown in blue and reduced expression levels in green.
Transcript ID	Function	BTx623 Seed mature grain	BTx623 Seed imbibed	100M Buds
Dhurrin Biosynthesis
Sobic.001G012300.1	CYP79A1	0.81	221.54	709.5
Sobic.001G012200.1	CYP71E1	0.92	93.81	711.57
Sobic.001G012400.1	UGT85B1	10.41	46.19	303.88
Sobic.002G295100.1	POR	9.13	16.44	36.12
Dhurrin Bioactivation
Sobic.008G079800.1	DHR1	1.34	6	61.67
Sobic.008G080400.1	DHR2	0	0.58	2012.51
Sobic.008G080100.1	DHR-like3	0	0.03	22.28
Sobic.008G080600.1	DHR-like4	0	0	0
Sobic.004G335500.1	HNL	1.36	2.18	474.18
Dhurrin Detoxification
Sobic.006G016900.1	CAS C1	19	334.36	313.4
Sobic.003G333700.1	CAS 26	8.36	12.61	19.22
Dhurrin Recycling
Sobic.001G012500.1	GST1	1.12	5.71	1030.46
Sobic.001G012500.2	GST1	309.48	309.89	2367.29
Sobic.001G065800.1	GST1B	202.83	25.56	26.58
Sobic.003G416300.1	GST3	201.29	296.78	408.34
Sobic.002G421200.2	GSTL1	33.65	52.76	41.63
Sobic.009G033200.4	GSTL2	17	28.29	17.25
Sobic.004G225000.1	NIT4B1	22.05	37.06	46.87
Sobic.004G225100.1	NIT4B2	30	106	0.41
Sobic.004G225200.1	NIT4A	79.55	139.25	31.69
Dhurrin Transport
Sobic.001G012600.2	MATE transporter, SbMATE2	2	33	74
Sobic.001G133900.1	NPF transporter, SbCGTR1	0.85	26.51	13.08

## Sheet: Table S2a Nodal Roots Tx08001
Table S2b: Heat map showing the expression of all cyanogenesis related genes in three different specific zones of cell development in nodal roots of S. bicolor TX08001. Gene expression was also analysed in the core and rind tissue of dormant roots of TX08001. n = 3. Regions with highest expression are shown in blue and lowest expression in green.
Transcript ID	Function	Maturation	Elongation	Meristematic		Dormant Nodal Root Core	Dormant Nodal Root Rind	Emerging Nodal Root Rind
Dhurrin Biosynthesis
Sobic.001G012300.1	CYP79A1	181.599	889.559	1444.12		1.3696	405.947	887.097
Sobic.001G012200.1	CYP71E1	187.869	285.394	432.163		38.8628	185.011	274.552
Sobic.001G012400.1	UGT85B1	39.1202	56.8158	144.108		4.5011	102.371	115.61
Sobic.002G295100.1	POR	44.2645	41.4278	35.6297		71.9562	82.552	75.0532
Dhurrin Bioactivation
Sobic.008G079800.1	DHR1	0.0699	0.5537	595.793		0.0407	93.4368	371.813
Sobic.008G080400.1	DHR2	0.037	0	0.1005		0	74.4442	28.7005
Sobic.008G080100.1	DHR-like3	0	0	14.3454		0	5.7538	16.1712
Sobic.008G080600.1	DHR-like4	0	0.0145	0		0	0.5605	0.026
Sobic.004G335500.1	HNL	0.142	0.05	10.7861		781.774	396.767	533.798
Dhurrin Detoxification
Sobic.006G016900.1	CAS C1	424.045	468.851	574.015		209.761	182.819	239.764
Sobic.003G333700.1	CAS 26	8.2733	6.7456	4.0612		10.1161	19.1219	14.0789
Dhurrin Recycling
Sobic.001G012500.1	GST1	7.6265	10.2825	15.285		20.2447	43.8901	33.8654
Sobic.001G012500.2	GST1	1448.64	1449.5	2395.68		2985.7	2829.36	3702.7
Sobic.001G065800.1	GST1B	22.4958	28.6437	3.1036		27.966	44.8964	30.0183
Sobic.003G416300.1	GST3	256.37	313.186	726.296		168.033	292.42	432.738
Sobic.002G421200.2	GSTL1	570.531	957.316	214.62		234.239	232.263	163.018
Sobic.009G033200.4	GSTL2	135.191	214.452	78.7703		77.0496	77.6968	95.6091
Sobic.004G225000.1	NITB1	58.9175	49.7122	27.2143		46.8906	55.158	51.4919
Sobic.004G225100.1	NITB2	627.584	841.545	195.229		96.0403	100.482	94.0227
Sobic.004G225200.1	NIT4A	458.063	616.535	219.377		283.928	241.645	189.731
Dhurrin Transport
Sobic.001G012600.2	MATE transporter, SbMATE2	35.5888	32.3882	48.2319		52.003	60.4924	70.1378
Sobic.001G133900.1	NPF transporter, SbCGTR1	253	199	145		119.62	128.027	210.021

## Sheet: Table S2b Roots Btx623
Table S2a: Heat map showing the expression of all cyanogenesis related genes in root tissue of S. bicolor. Root tip of S. bicolor BTx623 sampled at four different stages of plant development. In addition the upper root section of juvenile (8 DAE) plants was also analysed. TPM, transcripts per million reads, n = 3. Genes with increased expression levels are shown in blue and reduced expression lev…
Transcript ID	Function	Juvenile 8 DAE (root tip)	juvenile upper root section 8 DAE	Vegetative 24 DAE	Floral initiation 44 DAE	Anthesis 65 DAE
Dhurrin Biosynthesis
Sobic.001G012300.1	CYP79A1	545.63	21.72	363.28	580.59	289.48
Sobic.001G012200.1	CYP71E1	182.25	18.4	131.86	217.87	130.45
Sobic.001G012400.1	UGT85B1	93.41	21.06	58.86	73.1	37.92
Sobic.002G295100.1	POR	32.79	25.62	35.13	34.01	32.1
Dhurrin Bioactivation
Sobic.008G079800.1	DHR1	1077.21	453.9	1104.84	1931.77	786.34
Sobic.008G080400.1	DHR2	1.03	0.17	0.06	0.24	0.48
Sobic.008G080100.1	DHR-like3	16.77	6.66	16.34	33.24	14.7
Sobic.008G080600.1	DHR-like4	0	0	0	0	0
Sobic.004G335500.1	HNL	0.3	0.25	0.33	6.61	9.35
Dhurrin Detoxification
Sobic.006G016900.1	CAS C1	443.5	262.94	393.53	653.8	475.52
Sobic.003G333700.1	CAS 26	4.89	4.7	4.99	5.7	6.91
Dhurrin Recycling
Sobic.001G012500.1	GST1	10.48	2.35	7.26	14.87	48.85
Sobic.001G012500.2	GST1	613.72	72.69	480.99	1783.33	1569.78
Sobic.001G065800.1	GST1B	9.27	22.11	6.6	8.39	10.17
Sobic.003G416300.1	GST3	600.78	440.48	433.03	438.87	384.65
Sobic.002G421200.2	GSTL1	77.47	56.21	40.8	95.06	59.57
Sobic.009G033200.4	GSTL2	80.72	44.65	64.13	114.42	74.95
Sobic.004G225000.1	NITB1	28.6	34.2	30.01	38.05	41.58
Sobic.004G225100.1	NITB2	133.73	154.45	134.24	199.58	208.89
Sobic.004G225200.1	NIT4A	151.21	135.86	154.13	175.44	178.43
Dhurrin Transport
Sobic.001G012600.2	MATE transporter, SbMATE2	25.03	7.39	28.12	39.98	46.66
Sobic.001G133900.1	NPF transporter, SbCGTR1	172.83	143.5	171.03	171.63	274.65

## Sheet: Table S3a Internodes
Table S3b: Heat map showing the expression of all cyanogenesis related genes in the first four internodes from the shoot apex of S. bicolor R.07020 at 60 DAE. Internodes were numbered from the sub-apical internodes 1-4 below the apical dome. Expression is given in Transcripts Per Million (TPM), n = 3.
Transcript ID	Function	Internode 1	Internode 2	Internode 3	Internode 4
Dhurrin Biosynthesis
Sobic.001G012300.1	CYP79A1	327.55	228.21	77.61	89.62
Sobic.001G012200.1	CYP71E1	370.34	339.16	206.35	193.4
Sobic.001G012400.1	UGT85B1	94.76	93.69	107.16	206.86
Sobic.002G295100.1	POR	52.3	47.72	63.7	40.65
Dhurrin Bioactivation
Sobic.008G079800.1	DHR1	640.2	373.29	33.74	9.03
Sobic.008G080400.1	DHR2	10.24	6.79	4.52	4.94
Sobic.008G080100.1	DHR-like3	133.62	83.19	10.08	1.3
Sobic.008G080600.1	DHR-like4	0	0	0	0.79
Sobic.004G335500.1	HNL	2	0.47	7.19	10.75
Dhurrin Detoxification
Sobic.006G016900.1	CAS C1	297.98	278.92	226.65	267.96
Sobic.003G333700.1	CAS 26	10.5	7.3	6.13	6.19
Dhurrin Recycling
Sobic.001G012500.1	GST1	369.5	770.93	137.16	3.69
Sobic.001G012500.2	GST1	1209.3	87.12	132.02	221.92
Sobic.001G065800.1	GST1B	4.29	5.89	22.59	55.7
Sobic.003G416300.1	GST3	557.41	539.38	261.72	304.73
Sobic.002G421200.2	GSTL1	1.66	5.94	25.14	31.95
Sobic.009G033200.4	GSTL2	51.54	36.16	39.01	41.78
Sobic.004G225000.1	NITB1	40.92	32.38	26.79	34
Sobic.004G225100.1	NITB2	0	4.09	66.43	126.79
Sobic.004G225200.1	NIT4A	42.95	52.7	85.31	94.71
Dhurrin Transport
Sobic.001G012600.2	MATE transporter, SbMATE2	76.31	57.99	61.17	92.54
Sobic.001G133900.1	NPF transporter, SbCGTR1	39.84	141.95	392.28	462.85

## Sheet: Table S3b Stems
Table S3a: Heat map showing the expression of all cyanogenesis related genes in true stem tissue (i.e. outer leaf sheaths removed) of S. bicolor BTx623 at different stages of plant development: 2 mm juvenile stem at 8 DAE entire stem; 1 cm vegetative stem at 24 DAE entire stem; Floral initiation (44 DAE), 2 cm long growing internode near apex; mature internode from middle of the stem; Internode, …
Transcript ID	Function	Stem juvenile	Stem vegetative	Stem growing, floral initiation	Stem mature, floral initiation	Stem, anthesis	Stem, grain maturity
Dhurrin Biosynthesis
Sobic.001G012300.1	CYP79A1	439.9	1351.05	116.06	45.22	18.67	3.59
Sobic.001G012200.1	CYP71E1	116.66	654.57	80.87	43.13	6.65	0.76
Sobic.001G012400.1	UGT85B1	33.07	214.45	81.66	43.77	5.2	0.22
Sobic.002G295100.1	POR	68.84	74.61	94.3	62.29	117.25	63.56
Dhurrin Bioactivation
Sobic.008G079800.1	DHR1	710.8	879.58	315.15	173.1	3	4.28
Sobic.008G080400.1	DHR2	682.11	924.52	54.03	158.51	48.71	89.01
Sobic.008G080100.1	DHR-like3	19.44	25.68	28.4	23.38	1.17	2.19
Sobic.008G080600.1	DHR-like4	0.01	0.07	0.07	0.07	0	1.48
Sobic.004G335500.1	HNL	123.25	100.37	8.7	8.3	6.03	10.01
Dhurrin Detoxification
Sobic.006G016900.1	CAS C1	418.17	422.02	398.32	270.27	168.34	198.36
Sobic.003G333700.1	CAS 26	9.91	16.56	18.35	11.99	22.08	17.85
Dhurrin Recycling
Sobic.001G012500.1	GST1	141.13	122.97	24.59	21.11	11	2.7
Sobic.001G012500.2	GST1	2152.92	3448.19	203.04	169.76	210.67	167.3
Sobic.001G065800.1	GST1B	20.67	13.9	5.16	10.81	16.98	20.87
Sobic.003G416300.1	GST3	701.91	697.4	474.05	330.3	75.51	140.49
Sobic.002G421200.2	GSTL1	234.239	232.263	163.018	570.531	957.316	214.62
Sobic.009G033200.4	GSTL2	77.0496	77.6968	95.6091	135.191	214.452	78.7703
Sobic.004G225000.1	NITB1	47.92	44.65	42.08	44.2	70.31	67
Sobic.004G225100.1	NITB2	40.55	21.05	35.26	73.53	333.45	128.47
Sobic.004G225200.1	NIT4A	91.5	58.75	120.65	117.15	311.9	303.68
Dhurrin Transport
Sobic.001G012600.2	MATE transporter, SbMATE2	32.89	72.19	11.07	14.93	17.33	9.16
Sobic.001G133900.1	NPF transporter, SbCGTR1	105.96	101.1	288.83	177.2	144.77	61.05

## Sheet: Table S4 Leaf Sheath
Table S4: Expression (TPM) of all cyanogenesis related genes in leaf sheath tissue of two S. bicolor cultivars, TX08001 and BTx623, at different stages of plant development. Leaf sheath is defined as the outer leaf blades surrounding the internode stem sections. n = 3.
Transcript ID	Function	TX08001 Leaf sheath, Growing	TX08001 Leaf sheath, Expanded		BTx623 Leaf sheat, Floral initiation	BTx623 Leaf sheath, Anthesis	BTx623 Leaf sheath, Grain Maturity
Dhurrin Biosynthesis
Sobic.001G012300.1	CYP79A1	224.136	0.008613		2.47	0.18	0
Sobic.001G012200.1	CYP71E1	225.424	2.26937		5.26	0.33	0
Sobic.001G012400.1	UGT85B1	113.409	0.943954		12.87	0.77	0
Sobic.002G295100.1	POR	4.32787	6.96449		64.77	124.09	44.58
Dhurrin Bioactivation
Sobic.008G079800.1	DHR1	3.25079	0.0683557		0.01	0.18	0
Sobic.008G080400.1	DHR2	0.26541	0		0.34	1.02	0.26
Sobic.008G080100.1	DHR-like3	17.3667	0.130871		0	0	0
Sobic.008G080600.1	DHR-like4	186.26	0.799964		1.98	0.76	0.04
Sobic.004G335500.1	HNL	1279.16	25.9188		165.44	21.09	2.71
Dhurrin Detoxification
Sobic.006G016900.1	CAS C1	128.921	333.362		159.7	238.5	98.92
Sobic.003G333700.1	CAS 26	9.26851	8.54255		14.37	15.7	11.3
Dhurrin Recycling
Sobic.001G012500.1	GST1	3.48928	102.589		25.09	4.45	3.97
Sobic.001G012500.2	GST1	1385.93	40.3266		30.32	5.2	1.91
Sobic.001G065800.1	GST1B	39.4596	135.607		41.07	19.72	63.54
Sobic.003G416300.1	GST3	456.152	330.294		129.96	75.34	99.65
Sobic.002G421200.2	GSTL1	358.179	240.498		4.65	21.75	1.92
Sobic.009G033200.4	GSTL2	118.8	95.0854		49.3	94.46	22.75
Sobic.004G225000.1	NITB1	56.4679	95.2964		51.64	55.33	88.33
Sobic.004G225100.1	NITB2	41.668	40.7505		114.73	29.83	88.33
Sobic.004G225200.1	NIT4A	63.1746	76.9026		164.94	58.69	264.59
Dhurrin Transport
Sobic.001G012600.2	MATE transporter, SbMATE2	122.505	47.2108		6.26	1.88	0.17
Sobic.001G133900.1	NPF transporter, SbCGTR1	165.537	97.6835		149.18	123.58	75.36

## Sheet: Table S5 Leaf 
Table S5: Heat map showing expression of all cyanogenesis related genes in leaves during S. bicolor BTx623 development. Juvenile, upper portion (distal) of third emerging leaf blade 8 DAE; Vegetative, middle portion of shoot after removing first through fourth emerged leaves 24 DAE; Floral initiation, upper portion (proximal) of leaf blade of last fully emerged leaf (ligulated) 44 DAE; Anthesis, …
Transcript ID	Function	Upper leaf, juvenile	Middle leaf, vegetative	Upper leaf, floral initiation	Upper leaf, anthesis	Upper leaf, grain maturity
Dhurrin Biosynthesis
Sobic.001G012300.1	CYP79A1	210.5	119.02	14.56	0.05	0.25
Sobic.001G012200.1	CYP71E1	89.27	61.03	10.03	0.48	0.21
Sobic.001G012400.1	UGT85B1	52.03	66.61	18.07	0.62	0.09
Sobic.002G295100.1	POR	252.54	164.54	118.47	116.3	42.83
Dhurrin Bioactivation
Sobic.008G079800.1	DHR1	0.04	0.02	0.43	0.06	0.72
Sobic.008G080400.1	DHR2	1297.06	612.24	7116.93	3051.02	1.13
Sobic.008G080100.1	DHR-like3	0	0	0	0.08	0
Sobic.008G080600.1	DHR-like4	0	2.26	15.7	22.39	0.18
Sobic.004G335500.1	HNL	170.68	237.67	32.11	0.26	0.2
Dhurrin Detoxification
Sobic.006G016900.1	CAS C1	370.35	288.96	477.04	409.29	199.56
Sobic.003G333700.1	CAS 26	1.68	4.14	1.63	3.05	4.19
Dhurrin Recycling
Sobic.001G012500.1	GST1	2.85	15.25	9.47	0.68	5.98
Sobic.001G012500.2	GST1	730.87	595.47	324.06	30.42	2.62
Sobic.001G065800.1	GST1B	52.07	13.95	25.99	34.76	149.69
Sobic.003G416300.1	GST3	26.86	28.81	81.55	109.99	133.9
Sobic.002G421200.2	GSTL1	55.06	45.03	62.1	12.94	4.57
Sobic.009G033200.4	GSTL2	101.04	118.8	120.51	30.16	27.77
Sobic.004G225000.1	NITB1	22.15	27.65	25.96	47.9	57.98
Sobic.004G225100.1	NITB2	195.61	231.46	154.35	156.48	378.85
Sobic.004G225200.1	NIT4A	189.01	147.69	172.53	211.18	651.67
Dhurrin Transport
Sobic.001G012600.2	MATE transporter, SbMATE2	7.36	6.4	2.53	0.07	0
Sobic.001G133900.1	NPF transporter, SbCGTR1	12.46	28.35	7.73	11.8	12.62

## Sheet: Table S6 Leaf Diel
Table S6: Heat map showing diel expression of all cyanogenesis related genes in leaves of S. bicolor BTx623 over a 36 hour period. Expression is given in Transcripts Per Million.
Transcript ID	Function	0 hours	3 hours	6 hours	9 hours	12 hours	15 hours	18 hours	21 hours	24 hours	27 hours	30 hours	33 hours	36 hours
Dhurrin Biosynthesis
Sobic.001G012300.1	CY79A1	22	177	92	36	2	82	50	34	43	543	210	79	100
Sobic.001G012200.1	CYP71E1	17	96	20	8	6	74	11	10	19	155	36	38	74
Sobic.001G012400.1	UGT85B1	29	52	17	9	12	152	20	18	24	88	29	44	77
Dhurrin Degradation
Sobic.008G079800.1	DHR1	0	0	0	0	0	0	0	0	0	0	0	0	0
Sobic.008G080400.1	DHR2	2651	1810	2370	3677	4103	4807	3750	5518	3499	5859	3613	4534	6528
Sobic.008G080100.1	DHR-like3	0	0	0	0	0	0	0	0	0	0	0	0	0
Sobic.008G080600.1	DHR-like4	0	0	0	1	0	1	1	3	1	1	1	0	0
Sobic.004G335500.1	HNL	51	380	441	813	313	174	99	39	49	494	557	623	474
Dhurrin Detoxification
Sobic.006G016900.1	CAS C1	760	859	620	465	262	506	723	784	706	815	557	327	176
Dhurrin Turnover
Sobic.002G421200.2	GSTL1	84	113	127	122	87	196	169	108	84	214	177	254	265
Sobic.009G033200.4	GSTL2	67	81	92	92	68	103	126	128	51	122	119	110	107
Sobic.004G225000.1	NITB1	54	36	49	66	108	77	86	75	59	34	47	62	107
Sobic.004G225100.1	NITB2	238	223	260	163	146	87	172	197	286	240	225	181	117
Sobic.004G225200.1	NIT4A	197	186	190	124	119	79	137	173	229	182	163	139	95
Dhurrin Transport
Sobic.001G012600.2	SbMATE2	4	18	18	20	20	24	4	3	2	25	20	35	34
Sobic.001G133900.1	SbCGTR1	11	7	6	11	6	8	7	12	15	7	7	10	9

## Sheet: Table S7 GenBank IDs
Table S7: Sorghum gene identifiers conversion table.
Phytozome transcipt ID	GenBank ID	Function
Sobic.001G012300.1	LOC8061413	CYP79A1
Sobic.001G012200.1	LOC8060873	CYP71E1
Sobic.001G012400.1	LOC8060874	UGT85B1
Sobic.002G295100.1	LOC8077255	POR
Dhurrin Bioactivation
Sobic.008G079800.1	LOC8058167	DHR1
Sobic.008G080400.1	LOC8058170	DHR2
Sobic.008G080100.1	LOC8084227	DHR-like3
Sobic.008G080600.1	LOC8084230	DHR-like4
Sobic.004G335500.1	LOC110435085	HNL
Dhurrin Detoxification
Sobic.006G016900.1	LOC8066013	CAS C1
Sobic.003G333700.1	LOC8085383	CAS 26
Dhurrin Recycling
Sobic.001G012500.1	LOC110430195	GST1
Sobic.001G012500.2	LOC110430195	GST1
Sobic.001G065800.1	LOC8083917	GST1B
Sobic.003G416300.1	LOC110433553	GST3
Sobic.002G421200.2	LOC110432973	GSTL1
Sobic.009G033200.4	LOC110430294	GSTL2
Sobic.004G225000.1	LOC8074792	NIT4B1
Sobic.004G225100.1	LOC110434689	NIT4B2
Sobic.004G225200.1	LOC8074793	NIT4A
Dhurrin Transport
Sobic.001G012600.2	LOC110430191	MATE transporter, SbMATE2
Sobic.001G133900.1	LOC8054157	NPF transporter, SbCGTR1
